# Supplementary material for: Response of Osteosarcoma Cell Metabolism to Platinum and Palladium Chelates as Potential New Drugs
Source: Molecules. 2021 Aug 8;26(16):4805. doi: 10.3390/molecules26164805 (PMC8401043; doi:10.3390/molecules26164805)
Supplement: Supplementary file 1 [file molecules-26-04805-s001.zip]

Archive with 1 entries (1 files):
- molecules-1317181-supplementary-RC .pdf
